# Supplementary material for: Higher Risk of Acute Respiratory Distress Syndrome and Risk Factors among Patients with COVID-19: A Systematic Review, Meta-Analysis and Meta-Regression
Source: Int J Environ Res Public Health. 2022 Nov 16;19(22):15125. doi: 10.3390/ijerph192215125 (PMC9690625; doi:10.3390/ijerph192215125)
Supplement: Supplementary file 1 [file ijerph-19-15125-s001.zip]

Archive with 1 entries (1 files):
- ijerph-1985326-supplementary.pdf
